# Supplementary material for: The role of past experience in development of feeding behavior in common vampire bats
Source: PeerJ. 2019 Aug 5;7:e7448. doi: 10.7717/peerj.7448 (PMC6687003; doi:10.7717/peerj.7448)
Supplement: Data S1 [file peerj-07-7448-s001.zip]

Archive with 10 entries (7 files):
- data_and_Rscript/
- data_and_Rscript/BerrioMartinez_etal_analysis2.R
- __MACOSX/
- __MACOSX/data_and_Rscript/
- __MACOSX/data_and_Rscript/._BerrioMartinez_etal_analysis2.R
- data_and_Rscript/live_prey.csv
- __MACOSX/data_and_Rscript/._live_prey.csv
- data_and_Rscript/blood_choices.csv
- __MACOSX/data_and_Rscript/._blood_choices.csv
- __MACOSX/._data_and_Rscript
