# Supplementary material for: The role of past experience in development of feeding behavior in common vampire bats
Source: PeerJ. 2019 Aug 5;7:e7448. doi: 10.7717/peerj.7448 (PMC6687003; doi:10.7717/peerj.7448)
Supplement: Data S1 [file peerj-07-7448-s001.zip › data_and_Rscript/BerrioMartinez_etal_analysis2.R]

# ANALYSIS FOR THE ROLE OF PAST EXPERIENCE IN DEVELOPMENT OF FEEDING BEHAVIOR IN COMMON VAMPIRE BATS

# set working directory using file location
setwd(dirname("~/Dropbox/Dropbox/_working/_ACTIVE/_collaborators/Panama/Jineth/jineth.csv"))

# or choose a file in that directory
setwd(dirname(file.choose()))

# load packages
library(tidyverse)
library(boot)
detach(package:MASS) # avoid masking select function

# create functions----
# bootstrap the mean
mean.w <- function(x,w) sum(x*w)
boot_ci <- function(x, perms=5000) {
  numNA <- sum(is.na(x))
  x <- as.vector(na.omit(x))
  mean <- mean(x)
  boot <- boot.ci(boot(data=x, statistic=mean.w, R=perms, stype="w"), type="basic")
  low <- boot$basic[1,4]
  high <- boot$basic[1,5]
  c(low=low,mean=mean,high=high, N=round(length(x)))
}

# bootstrap the mean within groups
boot_ci2 <- function(df=df, y=df$y, x=df$x, perms=5000){
  df <- data.frame(effect=unique(x))
  df$low <- NA
  df$mean <- NA
  df$high <- NA
  df$n.obs <- NA
  for (i in 1:nrow(df)) {
    b <- boot_ci(y[which(x==df$effect[i])], perms=perms)
    df$low[i] <- b[1]
    df$mean[i] <- b[2]
    df$high[i] <- b[3]
    df$n.obs[i] <- b[4]
  }
  df
}

# Does past experience influence blood temperature preferences?----

# import data
d <- read.csv("blood_choices.csv", stringsAsFactors = F)
str(d)
head(d)

# add response variables

# absolute difference in number of drinks
d$drinks.diff <- d$warm_drinks - d$cold_drinks

# absolute difference in drinking time
d$drink.time.diff <- d$drink.time.warm- d$drink.time.cold
# relative difference in drinking time
d$drink.time.diff2 <- d$drink.time.diff/d$drink.time.total

# mass lost from tube (due to evaporation + drinking)
d$cold.mass.change <- d$cold.mass.start - d$cold.mass.end 
d$warm.mass.change <- d$warm.mass.start -d$warm.mass.end

# absolute difference in mass lost from tube
d$drink.mass.diff <- d$warm.mass.change - d$cold.mass.change

# relative difference in mass lost from tube
d$drink.mass.diff2 <- d$drink.mass.diff/ (d$warm.mass.change + d$cold.mass.change)

# correlation between drink.time difference and mass.lost difference
cor.test(d$drink.time.diff, d$drink.mass.diff)
qplot(d$drink.time.diff, d$drink.mass.diff)

# divide dataset by trial type
all.data <- d

# get normal trials, exclude ambient trials-----
d <- 
  all.data %>% 
  filter(trial.type=="normal")

d %>% 
  filter(drink.time.cold==0 | drink.time.warm==0) %>% 
  nrow()
nrow(d)
# trial durations
range(d$trial.duration, na.rm=T)/60
d$trial.duration/60
range(d$trial.duration[which(!d$trial.duration<(33*60))], na.rm=T)/60
mean(d$trial.duration[which(!d$trial.duration<(33*60))], na.rm=T)/60

# test correlation between latency and diff
# remove not drinking
d$latency.to.drink[which(d$latency.to.drink==d$trial.duration)] <- NA
range(d$latency.to.drink, na.rm=T)
median(d$latency.to.drink, na.rm=T)/60
mean((d$latency.to.drink/60)<15, na.rm=T)
qplot(x=d$latency.to.drink, y=(d$drink.time.diff2))

# test the correlation between drink.time and mass.lost----
# make dataset of drinking times and mass changes
time <- c(d$drink.time.cold, d$drink.time.warm)
mass <- c(d$cold.mass.change, d$warm.mass.change)
temp <- c(rep("cold", length(d$drink.time.cold)), rep("warm", length(d$drink.time.warm)))
t <- data.frame(time,mass,temp)

# measure correlation
cor.test(t$time, t$mass)
cor.test(t$time[1:100], t$mass[1:100]) # cold blood
cor.test(t$time[101:200], t$mass[101:200]) # warm blood

# plot
t %>% 
  ggplot(aes(x=time, y=mass, color= temp))+
  geom_point()+
  geom_smooth(method="lm")

# fit model
summary(lm(mass~time*temp, data=t))

#We initially measured the mass change in the two feeders, but we found that this measure was inaccurate due to condensation forming on the colder tube, and the expansion of the colder air in the cold blood tube causing a small amount of blood to spill from the spout. To test this idea and validate the use of the drinking time as a measure of consumption, we fit this general linear model with temperature, drinking time, and their interaction as predictors of mass change. Due to the sources of error, we predicted that drinking time would be a strongly correlated with mass loss in both tubes, but would be a better predictor of mass change in the warm blood tubes.

# does first choice predict drink.time.diff
summary(lm(drink.time.diff2~first.choice, data=d))
d %>% 
  filter(!is.na(first.choice)) %>% 
  ggplot(aes(x=first.choice, y=drink.time.diff2))+
  geom_violin()+
  geom_point()

# does first choice predict drinking more of that choice?
d$drink.warm.more <- d$drink.time.diff > 0
fisher.test(d$drink.warm.more, d$first.choice)

# test differences in response variables----

# take means of bats measured repeatedly to avoid pseudoreplication
# summarize data by bat
d2 <- 
  d %>% 
  select(subject, bat.type, drink.time.diff, drink.time.diff2, drink.mass.diff, drink.mass.diff2, drinks.diff) %>% 
  group_by(subject, bat.type) %>% 
  mutate(n=n()) %>% 
  summarize_all(mean,na.rm=T) %>% 
  as.data.frame()
str(d)

# repeated measures
range(d2$n)

# bats that did not feed
sum(is.na(d2$drink.time.diff2))

# trials where bat fed just from one tube
all.data %>% 
  mutate(yes= cold_drinks==0 | warm_drinks==0) %>% 
  pull(yes) %>% 
  sum()
nrow(all.data)
  
# look at groups
filter(d2, bat.type=="captive.born")
filter(d2, bat.type=="captive.wild")
filter(d2, bat.type=="wild")

# difference in relative differences in drinking time
d3 <- boot_ci2(df=d2, y=d2$drink.time.diff2, x=d2$bat.type)
d3
# plot
ggplot(data=d3, aes(x=effect, y=mean, color=effect))+
  geom_hline(yintercept=0)+
  geom_point(size=3, position = position_nudge(x = 0.2))+
  geom_point(data=d2, aes(x= d2$bat.type, y= d2$drink.time.diff2, color= d2$bat.type, alpha=0.5))+
  geom_errorbar(aes(ymin=low, ymax=high, width=.1), size=1, position = position_nudge(x = 0.2))+
  ylab("mean feeding time bias")+
  xlab("")+
  scale_x_discrete(labels = c('captive-born','wild-born','recently caught wild'))+
  theme(legend.position="none")


# difference in relative difference in drinking mass
d4 <- d2[which(d2$bat.type!="wild"),]
d5 <- boot_ci2(df=d4, y=d4$drink.mass.diff2, x=d4$bat.type)
d5 %>% 
  ggplot(aes(x=effect, y=mean, color=effect))+
  geom_point(size=3)+
  geom_hline(yintercept=0)+
  geom_errorbar(aes(ymin=low, ymax=high, width=.1), size=1)+
  ylab("difference in relative drinking mass change (warm-cold)")+
  xlab("type of bat")
# this difference from zero is caused by spillage

# difference in number of drinks
d6 <- boot_ci2(df=d2, y=d2$drinks.diff, x=d2$bat.type)
d6 %>% 
  ggplot(aes(x=effect, y=mean, color=effect))+
  geom_point(size=3)+
  geom_hline(yintercept=0)+
  geom_errorbar(aes(ymin=low, ymax=high, width=.1), size=1)+
  ylab("difference in number of drinks (warm-cold)")+
  xlab("type of bat")


# Can captive-born bats feed on live prey?----
# get data
d <- read.csv("live_prey.csv", stringsAsFactors = F)
str(d)
head(d)

# convert move start to minutes since 11:20 pm 
d$move.start.h <- as.numeric(substr(strptime(d$move.start, "%H:%M"),12,13))
d$move.start.h <- ifelse(d$move.start.h==23, 0, d$move.start.h+1)
d$move.start.m <- as.numeric(substr(strptime(d$move.start, "%H:%M"),15,16))
d$move.start <- ((d$move.start.h*60)+ d$move.start.m)- 20

# convert move end to minutes since 11:20 pm 
d$move.stop.h <- as.numeric(substr(strptime(d$move.stop, "%H:%M"),12,13))
d$move.stop.h <- ifelse(d$move.stop.h==23, 0, d$move.stop.h+1)
d$move.stop.m <- as.numeric(substr(strptime(d$move.stop, "%H:%M"),15,16))
d$move.stop <- ((d$move.stop.h*60)+ d$move.stop.m)- 20

# get move time in hours
d$move.time <- (d$move.stop- d$move.start)/60

# descriptives
# label trials with two bats
twobats <- 
  d %>% 
  group_by(trial) %>% 
  summarize(n=n()) %>% 
  filter(n==2) %>% 
  pull(trial)
d$mother.daughter <- ifelse(d$trial %in% twobats, T, F )
d$trial[which(d$mother.daughter==T)] # 6 trials with mother and daughters
d$trial[which(d$mother.daughter==F & d$bat.type=="young")] # 12 kids alone
d[which(d$mother.daughter==F & d$bat.type!="young"),] # 6 others

# Which captive-born bats fed alone?
d %>% 
  filter(!mother.daughter & bat.type=="young") %>% 
  filter(feed=="yes") %>% 
  select(bat, sex)
  
# which captive-born daughters fed with mother present
d %>% 
  filter(mother.daughter & bat.type=="young") %>% 
  filter(feed=="yes") %>% 
  select(bat)

# feeding amount by mass change in alone captive bats
d %>% 
  filter(bat.type=="young") %>% 
  filter(feed=="yes") %>% 
  select(bat, sex, mother.daughter, mass.change) %>% 
  group_by(bat) %>% 
  summarize(mean=mean(mass.change)) %>% 
  pull(mean) %>% 
  mean()

# and by % mass
d %>% 
  filter(bat.type=="young") %>% 
  filter(feed=="yes") %>% 
  select(bat, sex, mother.daughter, mass.change, start.mass, feed.time) %>% 
  group_by(bat) %>% 
  summarize(mean=mean(mass.change/start.mass)) %>% 
  pull(mean) %>% 
  mean()

# Table 2----
d %>% 
  filter(feed=="yes") %>% 
  mutate(mass.change2= mass.change/start.mass) %>% 
  group_by(bat, sex, bat.type) %>% 
  select(bat, sex, age=age.estimate.months, bat.type, start.mass, mass.change, mass.change2,feed.latency, move.time) %>% 
  summarize_all(mean) %>% 
  ungroup() %>% 
  select(bat.type, age, sex, start.mass, mass.change, mass.change2,  feed.latency, move.time) %>% 
  arrange(age)

# exploration of cage floor by type
e <- 
  d %>% 
  filter(bat.type!="wild-adult") %>% 
  filter(!mother.daughter) %>% # only independent observations
  group_by(bat, bat.type) %>% 
  summarize(explore= mean(explore.floor=="yes")) %>% 
  select(type=bat.type, explore) 
fisher.test(e$type, e$explore)

# difference in move.time
e <- 
  d %>% 
  mutate(age= ifelse(bat.type=="young", "young", "old")) %>% 
  group_by(bat, age) %>% 
  summarize(explore= mean(move.time)) %>% 
  select(type=age, explore) 
e %>% 
boot_ci2(x=e$type, y=e$explore)


# cage wall  
d %>% 
  group_by(bat, bat.type, mother.daughter) %>% 
  summarize(explore= mean(explore.mesh=="yes")) %>% 
  select(type=bat.type, explore, mother.daughter) %>% 
  as.data.frame()
# only one mother never left the refuge
