# Supplementary material for: The role of past experience in development of feeding behavior in common vampire bats
Source: PeerJ. 2019 Aug 5;7:e7448. doi: 10.7717/peerj.7448 (PMC6687003; doi:10.7717/peerj.7448)
Supplement: Data S1 [file peerj-07-7448-s001.zip › data_and_Rscript/live_prey.csv]

trial	round	bat	age.estimate.months	bat type	sex	move start	move stop	explore mesh	explore floor	feed	trial time	feed time	feed latency	start.mass	mass change	drank water	notes
1	1	dld	11	young	male	23:40	7:00	yes	yes	yes	23:21	2:45	3.4	29.27	-0.7	f
2	1	ds		mother-adult	female	0:00	6:25	yes	no	no	23:30	NA	NA	35.33	-2.37	f
3	1	wls		mother-adult	female	2:00	7:00	yes	yes	no	23:37	NA	NA	41.59	-1.58	t	Bat drank water
4	1	lds	15	young	female	23:43	6:15	yes	yes	no	23:32	NA	NA	34.84	-1.13	t	Bat drank water
5	1	ddld	12	young	female	0:04	7:21	yes	yes	yes	23:34	3:05	3.51	31.53	0.53	t	Bat drank water. two wounds
6	1	ld	13	young	female	23:45	8:22	yes	yes	no	23:41	NA	NA	26.09	0.17	t	Bat drank water
7	1	slss		mother-adult	female	23:34	6:54	yes	no	no	23:32	NA	NA	36.25	-1.14	f
8	1	ddd	7	young	male	23:34	7:05	yes	yes	no	23:28	NA	NA	31.85	-2.14	f
8	2	wls		mother-adult	female	23:34	6:15	no	no	no	23:32	NA	NA	41.79	-1.7	f	wls is over the roost
9	1	ldc	16	young	male	23:33	5:58	yes	yes	yes	23:29	3:31	4.03	26.44	3.28	t	Bat drank water
10	1	sld	11	young	male	23:31	6:24	yes	yes	yes	23:29	3:24	3.91	24.64	0.69	f
11	1	dr	13	young	female	23:38	6:04	yes	yes	no	23:30	NA	NA	32.02	-1.58	f	23:38 jumped on the floor once thn 2:56 came back
12	1	sc		mother-adult	female	23:34	5:13	yes	no	no	23:34	NA	NA	35.98	-1.5	f	sc jumped on the floor twice
12	1	sss	17	young	female	23:34	6:11	yes	no	no	23:30	NA	NA	34.14	-1.6	f	sss is on the floor once
13	1	ldd	16	young	male	23:32	6:11	yes	yes	no	23:22	NA	NA	29.66	-1.08	t	Bat drank water. less active on the floor. only smelling. no licking. jumped
14	2	lds	15	young	female	23:40	6:10	yes	yes	no	23:29	NA	NA	34.41	-0.91	t	Bat drank water
14	1	r		mother-adult	female	5:14	5:42	yes	no	no	23:32	NA	NA	35.22	-1.68	f
15	1	no_band2	8	young	female	23:27	7:23	yes	yes	yes	23:22	1:39	2.28	32.65	-1.08	t	Bat drank water. It jumped several times on the chicken. a lot of interactions between chicken-bat. spent more than 4 min on the chicken. two wounds
16	2	sss	17	young	female	23:44	8:35	yes	yes	no	23:42	NA	NA	35.66	-1.48	f	short explorations on the floor
17	2	ddd	7	young	male	23:39	7:12	yes	yes	no	23:33	NA	NA	32.73	-1.58	f	Bat fell down on the floor. short explorations on the floor
18	1	dlss	13	young	male	23:55	7:53	yes	yes	no	23:46	NA	NA	32.62	-1.63	f	4:43 short explorations on the floor
19	2	ddld	12	young	female	23:40	6:51	yes	yes	yes	23:39	2:22	2.71	32.54	0.48	f	From 4:10 to 6:08 interactions between bats
19	1	ss		mother-adult	female	23:44	6:49	yes	yes	no	23:42	NA	NA	35.64	-1.78	f	From 4:10 to 6:08 ss is exploring on the floor with ddld
20	2	ds		mother-adult	female	4:09	6:43	yes	yes	no	23:19	NA	NA	34.88	-1.6	f	ds was on the floor after 6:28
20	2	dr	13	young	female	23:45	7:29	yes	yes	no	23:23	NA	NA	31.6	-1.05	t	bat drank water
21	1	cs		mother-adult	female	1:10	6:12	yes	yes	no	0:59	NA	NA	34.24	-0.78	f	0:55 experiment started
21	2	ld	13	young	female	1:10	6:12	yes	yes	no	0:59	NA	NA	27.27	-0.77	t	0:55 experiment started. bat drank water
22	1	Sam3		wild-adult	female	23:56	4:53	yes	yes	yes	23:34	2:41	3.11	35.07	4.21	f
23	1	Sam1		wild-adult	female	1:49	6:29	yes	yes	no	23:35	NA	NA	38.16	-0.75	t	drank water
24	1	Sam7		wild-adult	male	0:15	5:53	yes	yes	yes	23:44	0:47	1.05	25.87	4.83	t	tried to drink a few water. at least 3 wounds
