# Supplementary material for: The role of past experience in development of feeding behavior in common vampire bats
Source: PeerJ. 2019 Aug 5;7:e7448. doi: 10.7717/peerj.7448 (PMC6687003; doi:10.7717/peerj.7448)
Supplement: Data S1 [file peerj-07-7448-s001.zip › data_and_Rscript/blood_choices.csv]

trial	subject	date	trial.duration	drink.time.cold	drink.time.warm	drink.time.total	cold_drinks	warm_drinks	latency.to.drink	first.choice	trial.type	normal.test.order	bat.type	cold.mass.start	cold.mass.end	warm.mass.start	warm.mass.end
1	DLSS	13/06/2017	3717	0	0	0	0	0	3600	NA	normal	1	captive.born	22.7	22.52	NA	20.55
2	SSS	13/06/2017	3918	13	47	60	1	2	239	hot	normal	1	captive.born	32.36	30.28	30.62	29.33
3	LSS	13/06/2017	3678	0	254	254	0	4	534	hot	normal	1	captive.wild	33.63	31.16	30.94	25.45
4	SLSS	14/06/2017	3810	430	0	430	13	0	108	cold	normal	1	captive.wild	34.8	24.59	31.56	30.66
5	SC	14/06/2017	3808	357	0	357	10	0	209	cold	normal	1	captive.wild	33.7	22.6	31.22	31.18
6	CC	14/06/2017	3408	129	61	190	10	4	234	cold	normal	1	captive.wild	31.89	27.3	30.45	29.67
7	DLS	15/06/2017	3753	232	49	281	3	3	166	cold	normal	1	captive.wild	33.61	28.98	31.7	30.22
8	S	15/06/2017	3962	21	25	46	2	1	186	cold	normal	1	captive.wild	38.48	36.15	31.88	31.2
9	SLD	15/06/2017	3913	40	93	133	2	3	106	hot	normal	1	captive.born	31.26	27.47	29.72	26.93
10	DDLS	16/06/2017	3783	0	16	16	0	3	30	hot	normal	1	captive.wild	32.05	29.74	31.87	31.27
11	RC	16/06/2017	3802	356	0	356	12	0	314	cold	normal	1	captive.wild	31.02	24.94	30.88	30.78
12	noband	16/06/2017	4182	0	0	0	0	0	3600	NA	normal	1	captive.wild	31.92	29.72	31.21	31.19
13	DLSD	18/06/2017	3790	45	0	45	3	0	39	NA	normal	1	captive.wild	31.56	28.47	32.1	31.46
14	DS	18/06/2017	3520	38	444	482	3	11	123	hot	normal	1	captive.wild	31.26	28.59	32.03	24.11
15	noband	19/06/2017	3808	0	0	0	0	0	3600	NA	normal	2	captive.wild	32.7	30.66	32.04	31.97
16	CS	19/06/2017	3994	5	0	5	1	0	2383	cold	normal	1	captive.wild	30.93	29.11	31.07	31.06
17	DR	19/06/2017	3669	0	98	98	0	9	170	hot	normal	1	captive.born	31.33	29.74	32.13	30.48
18	SCS	20/06/2017	3818	0	0	0	0	0	3600	NA	normal	1	captive.wild	32.95	30.56	32.2	32.17
19	SS	20/06/2017	3803	93	56	149	4	2	405	hot	normal	1	captive.wild	32.32	30.56	31.35	29.93
20	SC	20/06/2017	3281	958	0	958	6	0	45	cold	normal	2	captive.wild	31.1	17.86	32.3	32.3
21	DLS	21/06/2017	3789	379	0	379	6	0	233	cold	normal	2	captive.wild	31.11	23.92	31.91	31.48
22	CD	21/06/2017	3717	11	116	127	1	4	139	cold	normal	1	captive.wild	31.65	29.11	32.74	28.18
23	C	21/06/2017	3780	211	55	266	7	1	86	cold	normal	1	captive.wild	31.56	27.83	31.55	30.73
24	R	22/06/2017	3770	0	27	27	0	2	901	hot	normal	1	captive.wild	34.67	32.24	31.2	30.61
25	SSS	22/06/2017	3841	0	23	23	0	2	167	hot	normal	2	captive.born	32.21	29.83	31.77	31.11
26	DLD	22/06/2017	3864	143	278	421	5	5	49	cold	normal	1	captive.born	31.98	28.5	31.48	25.55
27	LDS	23/06/2017	3838	0	0	0	0	0	3600	NA	normal	1	captive.born	32.93	30.64	31.45	31.4
28	LDD	23/06/2017	1472	0	94	94	0	5	69	hot	normal	1	captive.born	33.59	NA	31.94	NA
29	S	23/06/2017	3856	0	132	132	0	5	276	hot	normal	2	captive.wild	30.51	28.34	32.32	27.92
30	DDLD	25/06/2017	3681	0	53	53	0	1	141	hot	normal	1	captive.born	32.51	28.5	31.95	30.5
31	WLS	25/06/2017	3852	31	275	306	2	1	105	hot	normal	1	captive.wild	32.82	29.29	32.34	20.56
32	D	25/06/2017	1938	0	272	272	0	20	316	hot	normal	1	captive.wild	31.77	NA	31.43	NA
33	SLSS	26/06/2017	3704	486	0	486	3	0	168	cold	normal	2	captive.wild	29.94	24.71	32.4	31.77
34	DD	26/06/2017	3629	0	0	0	0	0	3600	NA	normal	1	captive.wild	33.75	32.3	31	30.99
35	CCS	26/06/2017	3595	51	13	64	4	1	104	cold	normal	1	captive.wild	32.22	30.21	31.26	31.16
36	DDLS	27/06/2017	3912	0	0	0	0	0	3600	NA	normal	2	captive.wild	28.95	26.78	30.17	30.14
37	SLS	27/06/2017	3908	0	247	247	0	7	321	hot	normal	1	captive.wild	31.17	29.29	31.59	28.09
38	SD	27/06/2017	3844	421	406	827	4	2	105	cold	normal	1	captive.wild	31.56	28.25	31.25	25.81
39	DLSS	28/06/2017	3691	133	0	133	5	0	542	cold	normal	2	captive.born	NA	NA	NA	NA
40	CCC	28/06/2017	3794	105	43	148	4	3	186	hot	normal	1	captive.wild	NA	NA	NA	NA
41	LD	28/06/2017	4043	435	81	516	8	3	49	cold	normal	1	captive.born	NA	NA	NA	NA
42	LSS	30/06/2017	3879	193	0	193	7	0	127	cold	normal	2	captive.wild	33.46	30.65	32.19	32.15
43	LDC	30/06/2017	3910	1197	0	1197	14	0	59	cold	normal	1	captive.born	32.65	23.79	33.64	32.6
44	DDD	30/06/2017	3778	123	0	123	9	0	688	cold	normal	1	captive.born	30.43	26.79	31.6	31.03
45	DLS	5/7/17	3817	0	366	366	0	5	91	hot	ambient	NA	captive.wild	NA	24.73	32.17	18.85
46	CD	5/7/17	3967	102	28	130	3	3	160	hot	normal	2	captive.wild	30.33	27.35	31.63	30.8
47	C	5/7/17	4224	1000	240	1240	9	2	91	hot	normal	2	captive.wild	28.65	19.72	32.36	27.14
48	R	6/7/17	3783	182	0	182	5	0	264	cold	normal	2	captive.wild	32.6	26.55	NA	32.28
49	SSS	6/7/17	4089	0	354	354	0	1	97	hot	ambient	NA	captive.born	29.96	28.28	31.3	27.8
50	DLD	6/7/17	3781	0	1376	1376	0	9	3600	NA	normal	2	captive.born	NA	29.02	32.06	22.6
51	LDS	7/7/17	3682	311	0	311	12	0	47	cold	normal	2	captive.born	30.31	24.11	32.12	30.02
52	LDD	7/7/17	4099	0	240	240	0	2	10	hot	normal	2	captive.born	31	28.04	32.46	20.93
53	S	7/7/17	4242	45	116	161	2	3	94	hot	ambient	NA	captive.wild	33.93	31.49	32.29	29.22
54	DDLD	9/7/17	3819	11	76	87	2	4	22	hot	normal	2	captive.born	29.21	26.29	32.04	30.54
55	WLS	9/7/17	3651	612	0	612	11	0	79	cold	normal	2	captive.wild	NA	22.4	32.21	31.95
56	D	9/7/17	3267	0	456	456	0	8	55	hot	normal	2	captive.wild	32.6	30.09	31.88	21.18
57	SLSS	10/7/17	3632	32	26	58	1	1	38	hot	ambient	NA	captive.wild	30.63	28	32.76	31.57
58	DD	10/7/17	3120	95	0	95	5	0	31	cold	normal	2	captive.wild	31.61	28.92	32.15	32.05
59	CCS	10/7/17	3715	0	0	0	0	0	3600	NA	normal	2	captive.wild	29.84	27.37	32.4	32.2
60	DDLS	11/7/17	3747	21	0	21	1	0	2101	cold	ambient	NA	captive.wild	32.49	30.52	31.77	31.72
61	SLS	11/7/17	3767	0	0	0	0	0	3600	NA	normal	2	captive.wild	31.52	28.9	31.95	31.93
62	SD	11/7/17	3811	542	0	542	12	0	99	cold	normal	2	captive.wild	36.34	29.13	32.48	32.43
63	DLSS	12/7/17	3756	15	302	317	1	17	151	cold	ambient	NA	captive.born	32.02	30.18	31.71	26.65
64	CCC	12/7/17	3543	0	9	9	0	1	113	hot	normal	2	captive.wild	30.16	27.84	31.94	31.56
65	LD	12/7/17	4426	87	80	167	7	3	29	hot	normal	2	captive.born	33.65	30.98	32.9	30.39
66	RC	13/07/2017	3672	0	331	331	0	4	127	hot	normal	2	captive.wild	33.82	31.97	31.21	24.54
67	DCD	13/07/2017	3719	0	0	0	0	0	3600	NA	normal	1	captive.wild	31.61	29.16	32.23	31.31
68	CC	13/07/2017	3657	41	199	240	3	8	236	cold	normal	2	captive.wild	31.71	27.91	31.65	31.48
69	LSS	14/07/2017	3770	214	0	214	3	0	814	cold	ambient	NA	captive.wild	29.26	26.39	31.11	30.96
70	LDC	14/07/2017	3656	1199	573	1772	11	3	27	cold	normal	2	captive.born	28.15	18.39	31.06	24.99
71	DDD	14/07/2017	3351	0	0	0	0	0	3600	NA	normal	2	captive.born	27.92	26.17	31.86	31.81
72	DLSD	16/07/2017	3631	52	38	90	3	1	270	cold	normal	2	captive.wild	32.66	30.68	30.55	29.7
73	SLD	16/07/2017	3960	71	0	71	5	0	92	cold	normal	2	captive.born	32.55	30.2	30.9	30.09
74	DS	16/07/2017	3611	99	167	266	6	7	42	cold	normal	2	captive.wild	34.23	31.88	28.72	25.43
75	noband	17/07/2017	3666	0	18	18	0	1	197	hot	ambient	NA	captive.wild	31.37	28.51	32.15	31.79
76	CS	17/07/2017	3645	0	0	0	0	0	3600	NA	normal	2	captive.wild	32.69	29.68	32.53	32.5
77	DR	17/07/2017	3444	88	88	176	8	4	90	hot	normal	2	captive.born	32.97	29.61	32.35	30.61
78	SCS	18/07/2017	3653	0	0	0	0	0	3600	NA	normal	2	captive.wild	28.26	24.95	32.57	32.24
79	SS	18/07/2017	3652	0	194	194	0	2	104	hot	normal	2	captive.wild	30.69	27.46	31.73	26.52
80	SC	18/07/2017	3360	148	0	148	5	0	57	cold	ambient	NA	captive.wild	31.18	26.68	27.96	27.91
81	CD	19/07/2017	3756	284	128	412	7	5	191	hot	ambient	NA	captive.wild	32.24	26.57	29.56	27.42
82	R	20/07/2017	3670	15	31	46	1	1	174	cold	ambient	NA	captive.wild	31.55	29.89	30.72	29.7
83	DLD	20/07/2017	3673	10	617	627	1	6	45	hot	ambient	NA	captive.born	30.57	27.61	31.32	29.09
84	LDS	21/07/2017	3688	0	176	176	0	2	168	hot	ambient	NA	captive.born	34.64	33.02	32.15	28.45
85	LDD	21/07/2017	3653	51	197	248	3	5	18	hot	ambient	NA	captive.born	31.37	27.92	33.15	27.92
86	DDLD	23/07/2017	3665	0	0	0	0	0	NA	NA	ambient	NA	captive.born	31.44	28.5	29.97	29.9
87	WLS	23/07/2017	3612	0	333	333	0	2	50	hot	ambient	NA	captive.wild	30.66	27.36	32.2	25.28
88	D	23/07/2017	3690	0	35	35	0	2	2929	hot	ambient	NA	captive.wild	30.71	28.05	31.34	30.96
89	DD	24/07/2017	3629	110	0	110	4	0	29	cold	ambient	NA	captive.wild	32	29.64	30.27	30.22
90	CCS	24/07/2017	3979	0	0	0	0	0	3600	NA	ambient	NA	captive.wild	30.56	28	31.65	31.63
91	SLS	25/07/2017	3684	0	0	0	0	0	3600	NA	ambient	NA	captive.wild	NA	NA	NA	NA
92	SD	25/07/2017	3569	14	24	38	2	2	282	hot	ambient	NA	captive.wild	NA	NA	NA	NA
93	CCC	26/07/2017	3761	0	31	31	0	3	566	hot	ambient	NA	captive.wild	32.75	30.45	30.83	30.14
94	LD	26/07/2017	3999	29	70	99	4	3	30	cold	ambient	NA	captive.born	NA	29.3	32.61	31.64
95	RC	27/07/2017	3658	6	18	24	1	1	60	cold	ambient	NA	captive.wild	33.07	29.98	30.94	30.13
96	DCD	27/07/2017	3660	0	0	0	0	0	3600	NA	normal	2	captive.wild	31.48	28.21	31.99	31.99
97	CC	27/07/2017	3634	0	32	32	0	1	55	hot	ambient	NA	captive.wild	32.69	29.1	27.58	21.14
98	SLD	7/8/17	4251	0	31	31	0	3	88	hot	ambient	NA	captive.born	27.17	24.89	31.13	29.98
99	DLSD	7/8/17	4026	24	66	90	1	2	67	hot	ambient	NA	captive.wild	29.08	26.06	28.05	25.65
100	DS	7/8/17	3773	128	45	173	10	2	57	cold	ambient	NA	captive.wild	28.67	24.5	30.12	28.88
101	DR	8/8/17	3488	0	179	179	0	6	87	hot	ambient	NA	captive.born	29.24	27.85	30.91	28.45
102	SCS	9/8/17	3946	25	0	25	1	0	2236	cold	ambient	NA	captive.wild	28.26	25.82	28.81	28.74
103	SS	9/8/17	3938	25	0	25	2	0	150	cold	ambient	NA	captive.wild	35.81	34.51	29.08	29.07
104	C	11/8/17	3600	664	0	664	7	0	89	cold	ambient	NA	captive.wild	NA	NA	NA	NA
105	DCD	19/08/2017	3960	0	0	0	0	0	3600	NA	ambient	NA	captive.wild	NA	NA	NA	NA
106	LDC	20/08/2017	3924	867	103	970	11	2	54	cold	ambient	NA	captive.born	NA	NA	NA	NA
107	DDD	20/08/2017	4185	21	0	21	2	0	2018	cold	ambient	NA	captive.born	NA	NA	NA	NA
108	wild1	10/8/17	NA	0	0	0	0	0	3600	NA	normal	1	wild	NA	NA	NA	NA
109	wild2	10/8/17	NA	0	0	0	0	0	3600	NA	normal	1	wild	NA	NA	NA	NA
110	wild3	10/8/17	NA	0	0	0	0	0	3600	NA	normal	1	wild	NA	NA	NA	NA
111	wild4	10/8/17	NA	0	0	0	0	0	3600	NA	normal	1	wild	NA	NA	NA	NA
112	wild5	10/8/17	NA	0	0	0	0	0	3600	NA	normal	1	wild	NA	NA	NA	NA
113	wild6	10/8/17	NA	0	0	0	0	0	3600	NA	normal	1	wild	NA	NA	NA	NA
114	wild7	10/8/17	NA	0	0	0	0	0	3600	NA	normal	1	wild	NA	NA	NA	NA
115	wild8	10/8/17	NA	0	0	0	0	0	3600	NA	normal	1	wild	NA	NA	NA	NA
116	wild1	11/8/17	3600	997	0	997	11	0	3936	cold	normal	2	wild	NA	NA	NA	NA
117	wild2	11/8/17	3600	0	0	0	0	0	3600	NA	normal	2	wild	NA	NA	NA	NA
118	wild3	11/8/17	3600	0	558	558	0	6	71	hot	normal	2	wild	NA	NA	NA	NA
119	wild4	11/8/17	3600	1958	0	1958	14	0	600	cold	normal	2	wild	NA	NA	NA	NA
120	wild5	11/8/17	3600	164	510	674	7	3	47	hot	normal	2	wild	NA	NA	NA	NA
121	wild6	11/8/17	3600	529	0	529	1	0	3045	cold	normal	2	wild	NA	NA	NA	NA
122	wild7	11/8/17	3600	0	192	192	0	8	50	hot	normal	2	wild	NA	NA	NA	NA
123	wild8	11/8/17	3600	0	533	533	0	5	2209	hot	normal	2	wild	NA	NA	NA	NA
124	wild1	13/08/2017	3600	799	0	799	1	0	2562	cold	normal	3	wild	NA	NA	NA	NA
125	wild2	13/08/2017	3600	918	0	918	6	0	218	cold	normal	3	wild	NA	NA	NA	NA
126	wild3	13/08/2017	3600	232	0	232	3	0	114	cold	normal	3	wild	NA	NA	NA	NA
127	wild4	14/08/2017	3600	0	306	306	0	1	231	hot	normal	3	wild	NA	NA	NA	NA
128	wild5	14/08/2017	3600	0	575	575	0	2	29	hot	normal	3	wild	NA	NA	NA	NA
129	wild6	14/08/2017	3600	0	438	438	0	1	69	hot	normal	3	wild	NA	NA	NA	NA
130	wild2	16/08/2017	3600	260	578	838	10	4	21	hot	normal	3	wild	NA	NA	NA	NA
131	wild7	16/08/2017	3600	102	331	433	1	3	15	hot	normal	3	wild	NA	NA	NA	NA
132	wild8	16/08/2017	3600	242	336	578	5	4	31	hot	normal	3	wild	NA	NA	NA	NA
133	wild4	17/08/2017	3600	0	393	393	0	2	87	hot	normal	4	wild	NA	NA	NA	NA
134	wild5	17/08/2017	3600	0	316	316	0	4	22	hot	normal	4	wild	NA	NA	NA	NA
135	wild6	17/08/2017	3600	712	262	974	3	1	94	hot	normal	4	wild	NA	NA	NA	NA
